# Supplementary material for: Role of TIR1/AFB family genes during grafting in Carya cathayensis
Source: Front Plant Sci. 2024 Nov 22;15:1494579. doi: 10.3389/fpls.2024.1494579 (PMC11622252; doi:10.3389/fpls.2024.1494579)
Supplement: Supplementary file 1 [file Table1.xlsx]

## Sheet: Table S1
Table S1. Primers for PCR
Gene Name	Forward Primers(5'-3')	Reverse Primers(5'-3')	Purpose
CcTIR1	ATGCCGAGAATGGGGTACTCG	TCAAGAAAGCCTCAATGCAGG	Gene Cloning
CcAFB1	ATGCAGAGAATGGCCTGCTCT	TCAAGAAAGCCTCATCGCCGA	Gene Cloning
CcAFB2	ATGAATTATTTTCCGGACGAG	CTATAAATTCCACACAAATTC	Gene Cloning
CcAFB3	ATGAACTATTTTCCGGACGAG	CTACAATGTCCACACAAATTC	Gene Cloning
CcAFB4	ATGAGAAAGGACCGGACGGAA	TTATTGCATGATGGTCACAAA	Gene Cloning
CcAFB5	ATGAGGAAGGACCGGA	TTATTGCAAGATGGTCACAAC	Gene Cloning
CcAFB6	ATGGATCCTGAGAGGAAGAAG	TCAGAGGGTGAGAACGAAAGG	Gene Cloning
CcTIR1	GCCATGGAGGCCAGTGAATTCATGCCGAGAATGGGGTACTCG	CAGCTCGAGCTCGATGGATCCTCAAGAAAGCCTCAATGCAGGA	Y2H
CcAFB1	GCCATGGAGGCCAGTGAATTCATGCAGAGAATGGCCTGCTC	CAGCTCGAGCTCGATGGATCCTCAAGAAAGCCTCATCGCCGAATC	Y2H
CcAFB2	GCCATGGAGGCCAGTGAATTCATGAATTATTTTCCGGACGAGG	CAGCTCGAGCTCGATGGATCCCTATAAATTCCACACAAATTCC	Y2H
CcAFB3	GCCATGGAGGCCAGTGAATTCATGAACTATTTTCCGGACGAGG	CAGCTCGAGCTCGATGGATCCCTACAATGTCCACACAAATTCC	Y2H
CcAFB4	GCCATGGAGGCCAGTGAATTCATGAGAAAGGACCGGACGGAAATG	CAGCTCGAGCTCGATGGATCCTTATTGCATGATGGTCACAAATCC	Y2H
CcAFB5	GCCATGGAGGCCAGTGAATTCATGAGGAAGGACCGGACTGG	CAGCTCGAGCTCGATGGATCCTTATTGCAAGATGGTCACAAC	Y2H
CcAFB6	GCCATGGAGGCCAGTGAATTCATGGATCCTGAGAGGAAGAAGGTTC	CAGCTCGAGCTCGATGGATCCTCAGAGGGTGAGAACGAAAGGTG	Y2H
CcIAA1	atggccatggaggccgaattcATGGCGTTTGACAAAGAACTCAA	ccgctgcaggtcgacggatccCACAGCACAACCCAAGCCC	Y2H
CcIAA2	atggccatggaggccgaattcATGGAAAGATGTATGGCGTTCG	ccgctgcaggtcgacggatccCACAGCACAACCCAAGCCC	Y2H
CcIAA3	atggccatggaggccgaattcATGGAAAAGTCGGTGAATTATGG	ccgctgcaggtcgacggatccTAGACAACCCAAGCCTCTAGCTTC	Y2H
CcIAA4	atggccatggaggccgaattcATGGAAAGCAAGGTAGCATATGACA	ccgctgcaggtcgacggatccTACTCCACATCCCAAGCCTCTAG	Y2H
CcIAA11	atggccatggaggccgaattcATGCAGGGTGTTGGTGGAGTGG	ccgctgcaggtcgacggatccCTAGATTGGCTTGGTTCTTTGCC	Y2H
CcIAA16	atggccatggaggccgaattcATGAGTTGCGTTTCGGACGC	ccgctgcaggtcgacggatccGCTTCTGTTCTTGCATTTCTCCA	Y2H
CcIAA27b	atggccatggaggccgaattcATGTCTGTGCCTTTAGAGCATGAT	ccgctgcaggtcgacggatccGTTGCGGCTTTTGAACTTTTCC	Y2H
CcIAA29a	atggccatggaggccgaattcATGGAGCTTCGACTGGGTCTC	ccgctgcaggtcgacggatccACGGCTGCTCTTCAGCAATATG	Y2H
CcIAA29b	atggccatggaggccgaattcATGGAACTTCAACTGGGTCTCG	ccgctgcaggtcgacggatccACGGCTACTCTTCAGTAATTTGATACG	Y2H
CcTIR1	GGACGAGCTCGGTACCATGCCGAGAATGGGGTACTC	TCACCATGTCGACTCTAGAAGAAAGCCTCAATGCAGGATTT	Subcellular Localization
CcAFB1	GGACGAGCTCGGTACCATGCAGAGAATGGCCTGCTC	TCACCATGTCGACTCTAGAAGAAAGCCTCATCGCCGAATC	Subcellular Localization
CcAFB3	GGACGAGCTCGGTACCATGAACTATTTTCCGGACGAGG	TCACCATGTCGACTCTAGACAATGTCCACACAAATTCCGG	Subcellular Localization
CcAFB4	GGACGAGCTCGGTACCATGAGAAAGGACCGGACGGAAATG	TCACCATGTCGACTCTAGATTGCATGATGGTCACAAATCCTG	Subcellular Localization
CcAFB5	ACACGGGGGACGAGCTCGGTACCATGAGGAAGGACCGGACTGG	TCACCATGTCGACTCTAGATTGCAAGATGGTCACAACTTTTGG	Subcellular Localization
CcAFB6	GGACGAGCTCGGTACCATGGATCCTGAGAGGAAGAAGGTTC	TCACCATGTCGACTCTAGAGAGGGTGAGAACGAAAGGTG	Subcellular Localization

## Sheet: Table S2
Table S2. List of TIR1/AFBs sequences found from Arabidopsis thaliana, Oryza sativa, Populus and Carya cathayensis
Gene Name	Gene ID	Species
At TIR1	At3g62980	Arabidopsis thaliana
At AFB1	At4g03190
At AFB2	At3g26810
At AFB3	At1g12820
At AFB4	At4g24390
At AFB5	At5g49980
CcTIR1	CCA0981S0065	Carya cathayensis
CcAFB1	CCA0535S0053
CcAFB2	CCA1250S0070
CcAFB3	CCA1539S0035
CcAFB4	CCA0533S0235
CcAFB5	CCA1097S0042
CcAFB6	CCA0729S0024
PtrFBL1	Potri.014G134800	Populus
PtrFBL2	Potri.002G207800
PtrFBL3	Potri.001G323100
PtrFBL4	Potri.017G061600
PtrFBL5	Potri.004G033900
PtFBL6	Potri.011G042400
PtrFBL7	Potri.005G159300
PtrFBL8	Potri.002G102700
OsTIR1	LOC_Os05g05800	Oryza sativa
OsAFB2	LOC_Os04g32460
OsAFB3	LOC_Os11g31620
OsAFB4	LOC_Os02g52230
OsAFB5	LOC_Os03g08850

## Sheet: Table S3
Table S3. Details of cis-acting elements in the promoter region (-2000 bp) of CcTIR1/AFB genes
promoter	type	element	location	length	wastion_or_crick	species	function.	class	amount_of_type	watson_or_crick	amount_of_class
AFB1	ABRE	ACGTG	361	5	+	Arabidopsis thaliana	cis-acting element involved in the abscisic acid responsiveness	abscisic acid response	6	1	6
AFB1	ABRE	ACGTG	413	5	+	Arabidopsis thaliana	cis-acting element involved in the abscisic acid responsiveness	abscisic acid response	6	1	6
AFB1	ABRE	ACGTG	594	5	-	Arabidopsis thaliana	cis-acting element involved in the abscisic acid responsiveness	abscisic acid response	6	0.5	6
AFB1	ABRE	GACACGTGGC	1758	9	-	Triticum aestivum	cis-acting element involved in the abscisic acid responsiveness	abscisic acid response	6	0.5	6
AFB1	ABRE	CACGTG	1760	6	-	Arabidopsis thaliana	cis-acting element involved in the abscisic acid responsiveness	abscisic acid response	6	0.5	6
AFB1	ABRE	ACGTG	1761	5	+	Arabidopsis thaliana	cis-acting element involved in the abscisic acid responsiveness	abscisic acid response	6	1	6
AFB1	TGA-element	AACGAC	1982	6	+	Brassica oleracea	auxin-responsive element	auxin response	1	1	1
AFB1	chs-Unit 1 m1	ACCTAACCCGC	1839	10	+	Hordeum vulgare	part of a light responsive element	light response	1	1	21
AFB1	Sp1	GGGCGG	1782	6	-	Oryza sativa	light responsive element	light response	1	0.5	21
AFB1	GATA-motif	AAGGATAAGG	1869	9	-	Solanum tuberosum	part of a light responsive element	light response	2	0.5	21
AFB1	GATA-motif	AAGGATAAGG	1929	9	-	Solanum tuberosum	part of a light responsive element	light response	2	0.5	21
AFB1	Box 4	ATTAAT	110	6	+	Petroselinum crispum	part of a conserved DNA module involved in light responsiveness	light response	3	1	21
AFB1	Box 4	ATTAAT	128	6	+	Petroselinum crispum	part of a conserved DNA module involved in light responsiveness	light response	3	1	21
AFB1	Box 4	ATTAAT	1017	6	-	Petroselinum crispum	part of a conserved DNA module involved in light responsiveness	light response	3	0.5	21
AFB1	GT1-motif	GGTTAAT	1457	7	+	Avena sativa	light responsive element	light response	3	1	21
AFB1	GT1-motif	GGTTAA	1817	6	-	Arabidopsis thaliana	light responsive element	light response	3	0.5	21
AFB1	GT1-motif	GGTTAAT	1825	7	+	Avena sativa	light responsive element	light response	3	1	21
AFB1	I-box	gGATAAGGTG	1736	9	+	Zea mays	part of a light responsive element	light response	3	1	21
AFB1	I-box	gGATAAGGTG	1867	9	-	Zea mays	part of a light responsive element	light response	3	0.5	21
AFB1	I-box	ccttatcct	1869	9	+	Arabidopsis thaliana	part of a light responsive element	light response	3	1	21
AFB1	G-box	TACGTG	360	6	+	Arabidopsis thaliana	cis-acting regulatory element involved in light responsiveness	light response	8	1	21
AFB1	G-box	CACGAC	487	6	+	Zea mays	cis-acting regulatory element involved in light responsiveness	light response	8	1	21
AFB1	G-box	TACGTG	594	6	-	Arabidopsis thaliana	cis-acting regulatory element involved in light responsiveness	light response	8	0.5	21
AFB1	G-box	CACGAC	1620	6	+	Zea mays	cis-acting regulatory element involved in light responsiveness	light response	8	1	21
AFB1	G-box	CACGAC	1625	6	+	Zea mays	cis-acting regulatory element involved in light responsiveness	light response	8	1	21
AFB1	G-box	CACGTG	1760	6	-	Arabidopsis thaliana	cis-acting regulatory element involved in light responsiveness	light response	8	0.5	21
AFB1	G-box	CACGTT	412	6	-	Pisum sativum	cis-acting regulatory element involved in light responsiveness	light response	8	0.5	21
AFB1	G-box	CACGTG	1760	6	-	Pisum sativum	cis-acting regulatory element involved in light responsiveness	light response	8	0.5	21
AFB2	ABRE	TACGGTC	65	7	+	Arabidopsis thaliana	cis-acting element involved in the abscisic acid responsiveness	abscisic acid response	3	1	3
AFB2	ABRE	ACGTG	110	5	+	Arabidopsis thaliana	cis-acting element involved in the abscisic acid responsiveness	abscisic acid response	3	1	3
AFB2	ABRE	ACGTG	127	5	+	Arabidopsis thaliana	cis-acting element involved in the abscisic acid responsiveness	abscisic acid response	3	1	3
AFB2	TGA-element	AACGAC	1171	6	+	Brassica oleracea	auxin-responsive element	auxin response	2	1	2
AFB2	TGA-element	AACGAC	1667	6	-	Brassica oleracea	auxin-responsive element	auxin response	2	0.5	2
AFB2	ACE	GCGACGTACC	621	9	+	Petroselinum crispum	cis-acting element involved in light responsiveness	light response	1	1	14
AFB2	GATA-motif	GATAGGA	1885	7	+	Arabidopsis thaliana	part of a light responsive element	light response	1	1	14
AFB2	AT1-motif	AATTATTTTTTATT	465	13	-	Solanum tuberosum	part of a light responsive module	light response	2	0.5	14
AFB2	AT1-motif	AATTATTTTTTATT	481	13	-	Solanum tuberosum	part of a light responsive module	light response	2	0.5	14
AFB2	Box 4	ATTAAT	259	6	+	Petroselinum crispum	part of a conserved DNA module involved in light responsiveness	light response	2	1	14
AFB2	Box 4	ATTAAT	703	6	+	Petroselinum crispum	part of a conserved DNA module involved in light responsiveness	light response	2	1	14
AFB2	GA-motif	ATAGATAA	417	8	+	Arabidopsis thaliana	part of a light responsive element	light response	2	1	14
AFB2	GA-motif	ATAGATAA	601	8	-	Arabidopsis thaliana	part of a light responsive element	light response	2	0.5	14
AFB2	GT1-motif	GTGTGTGAA	356	9	-	Solanum tuberosum	light responsive element	light response	2	0.5	14
AFB2	GT1-motif	GGTTAA	1328	6	-	Arabidopsis thaliana	light responsive element	light response	2	0.5	14
AFB2	G-box	CACGTC	109	6	-	Zea mays	cis-acting regulatory element involved in light responsiveness	light response	4	0.5	14
AFB2	G-box	CCACGTAA	125	8	-	Brassica napus	cis-acting regulatory element involved in light responsiveness	light response	4	0.5	14
AFB2	G-box	TACGTG	126	6	+	Arabidopsis thaliana	cis-acting regulatory element involved in light responsiveness	light response	4	1	14
AFB2	G-box	CACGAC	1925	6	-	Zea mays	cis-acting regulatory element involved in light responsiveness	light response	4	0.5	14
AFB2	CGTCA-motif	CGTCA	1401	5	+	Hordeum vulgare	cis-acting regulatory element involved in the MeJA-responsiveness	MeJA response	1	1	2
AFB2	TGACG-motif	TGACG	1401	5	-	Hordeum vulgare	cis-acting regulatory element involved in the MeJA-responsiveness	MeJA response	1	0.5	2
AFB2	LTR	CCGAAA	1827	6	-	Hordeum vulgare	cis-acting element involved in low-temperature responsiveness	temperature response	1	0.5	1
AFB3	ABRE	GCCGCGTGGC	31	9	-	Oryza sativa	cis-acting element involved in the abscisic acid responsiveness	abscisic acid response	2	0.5	2
AFB3	ABRE	ACGTG	1869	5	-	Arabidopsis thaliana	cis-acting element involved in the abscisic acid responsiveness	abscisic acid response	2	0.5	2
AFB3	AuxRR-core	GGTCCAT	481	7	+	Nicotiana tabacum	cis-acting regulatory element involved in auxin responsiveness	auxin response	1	1	3
AFB3	TGA-element	AACGAC	1296	6	+	Brassica oleracea	auxin-responsive element	auxin response	2	1	3
AFB3	TGA-element	AACGAC	1675	6	-	Brassica oleracea	auxin-responsive element	auxin response	2	0.5	3
AFB3	AAAC-motif	CAATCAAAACCT	43	11	+	Spinacia oleracea	light responsive element	light response	1	1	10
AFB3	GA-motif	ATAGATAA	920	8	+	Arabidopsis thaliana	part of a light responsive element	light response	1	1	10
AFB3	G-box	TACGTG	1869	6	-	Arabidopsis thaliana	cis-acting regulatory element involved in light responsiveness	light response	1	0.5	10
AFB3	I-box	gGATAAGGTG	159	9	+	Zea mays	part of a light responsive element	light response	1	1	10
AFB3	TCCC-motif	TCTCCCT	1543	7	+	Spinacia oleracea	part of a light responsive element	light response	1	1	10
AFB3	TCT-motif	TCTTAC	544	6	-	Arabidopsis thaliana	part of a light responsive element	light response	1	0.5	10
AFB3	AT1-motif	AATTATTTTTTATT	595	13	+	Solanum tuberosum	part of a light responsive module	light response	2	1	10
AFB3	AT1-motif	AATTATTTTTTATT	717	13	-	Solanum tuberosum	part of a light responsive module	light response	2	0.5	10
AFB3	Box 4	ATTAAT	326	6	+	Petroselinum crispum	part of a conserved DNA module involved in light responsiveness	light response	2	1	10
AFB3	Box 4	ATTAAT	531	6	+	Petroselinum crispum	part of a conserved DNA module involved in light responsiveness	light response	2	1	10
AFB3	CGTCA-motif	CGTCA	182	5	+	Hordeum vulgare	cis-acting regulatory element involved in the MeJA-responsiveness	MeJA response	2	1	4
AFB3	CGTCA-motif	CGTCA	1480	5	+	Hordeum vulgare	cis-acting regulatory element involved in the MeJA-responsiveness	MeJA response	2	1	4
AFB3	TGACG-motif	TGACG	182	5	-	Hordeum vulgare	cis-acting regulatory element involved in the MeJA-responsiveness	MeJA response	2	0.5	4
AFB3	TGACG-motif	TGACG	1480	5	-	Hordeum vulgare	cis-acting regulatory element involved in the MeJA-responsiveness	MeJA response	2	0.5	4
AFB4	ABRE	TACGGTC	574	7	-	Arabidopsis thaliana	cis-acting element involved in the abscisic acid responsiveness	abscisic acid response	1	0.5	1
AFB4	TGA-element	AACGAC	1988	6	-	Brassica oleracea	auxin-responsive element	auxin response	1	0.5	1
AFB4	Box 4	ATTAAT	1171	6	-	Petroselinum crispum	part of a conserved DNA module involved in light responsiveness	light response	1	0.5	5
AFB4	GATA-motif	AAGATAAGATT	345	10	-	Arabidopsis thaliana	part of a light responsive element	light response	1	0.5	5
AFB4	G-box	CACGAC	1206	6	+	Zea mays	cis-acting regulatory element involved in light responsiveness	light response	1	1	5
AFB4	GA-motif	ATAGATAA	188	8	+	Arabidopsis thaliana	part of a light responsive element	light response	2	1	5
AFB4	GA-motif	ATAGATAA	1041	8	+	Arabidopsis thaliana	part of a light responsive element	light response	2	1	5
AFB4	CGTCA-motif	CGTCA	401	5	+	Hordeum vulgare	cis-acting regulatory element involved in the MeJA-responsiveness	MeJA response	1	1	2
AFB4	TGACG-motif	TGACG	401	5	-	Hordeum vulgare	cis-acting regulatory element involved in the MeJA-responsiveness	MeJA response	1	0.5	2
AFB5	AT1-motif	AATTATTTTTTATT	1529	14	-	Solanum tuberosum	part of a light responsive module	light response	1	0.5	11
AFB5	GATA-motif	AAGATAAGATT	1359	10	-	Arabidopsis thaliana	part of a light responsive element	light response	1	0.5	11
AFB5	LAMP-element	CTTTATCA	1231	8	+	Pisum sativum	part of a light responsive element	light response	1	1	11
AFB5	TCCC-motif	TCTCCCT	1898	7	+	Spinacia oleracea	part of a light responsive element	light response	1	1	11
AFB5	TCT-motif	TCTTAC	70	6	-	Arabidopsis thaliana	part of a light responsive element	light response	1	0.5	11
AFB5	TCT-motif	TCTTAC	260	6	-	Arabidopsis thaliana	part of a light responsive element	light response	1	0.5	11
AFB5	Box 4	ATTAAT	127	6	+	Petroselinum crispum	part of a conserved DNA module involved in light responsiveness	light response	5	1	11
AFB5	Box 4	ATTAAT	537	6	+	Petroselinum crispum	part of a conserved DNA module involved in light responsiveness	light response	5	1	11
AFB5	Box 4	ATTAAT	787	6	+	Petroselinum crispum	part of a conserved DNA module involved in light responsiveness	light response	5	1	11
AFB5	Box 4	ATTAAT	1497	6	-	Petroselinum crispum	part of a conserved DNA module involved in light responsiveness	light response	5	0.5	11
AFB5	Box 4	ATTAAT	1602	6	-	Petroselinum crispum	part of a conserved DNA module involved in light responsiveness	light response	5	0.5	11
AFB5	TC-rich repeats	GTTTTCTTAC	260	9	-	Nicotiana tabacum	cis-acting element involved in defense and stress responsiveness	stress response	1	0.5	1
AFB5	LTR	CCGAAA	1702	6	+	Hordeum vulgare	cis-acting element involved in low-temperature responsiveness	temperature response	1	1	1
AFB6	ABRE	ACGTG	927	5	-	Arabidopsis thaliana	cis-acting element involved in the abscisic acid responsiveness	abscisic acid response	2	0.5	2
AFB6	ABRE	ACGTG	978	5	+	Arabidopsis thaliana	cis-acting element involved in the abscisic acid responsiveness	abscisic acid response	2	1	2
AFB6	AE-box	AGAAACAA	1295	8	+	Arabidopsis thaliana	part of a module for light response	light response	1	1	10
AFB6	Box II	TGGTAATAA	342	9	+	Solanum tuberosum	part of a light responsive element	light response	1	1	10
AFB6	GA-motif	ATAGATAA	751	8	+	Arabidopsis thaliana	part of a light responsive element	light response	1	1	10
AFB6	GATA-motif	AAGGATAAGG	938	9	+	Solanum tuberosum	part of a light responsive element	light response	1	1	10
AFB6	Box 4	ATTAAT	689	6	+	Petroselinum crispum	part of a conserved DNA module involved in light responsiveness	light response	3	1	10
AFB6	Box 4	ATTAAT	920	6	+	Petroselinum crispum	part of a conserved DNA module involved in light responsiveness	light response	3	1	10
AFB6	Box 4	ATTAAT	1328	6	-	Petroselinum crispum	part of a conserved DNA module involved in light responsiveness	light response	3	0.5	10
AFB6	G-box	CCACGTAA	926	8	+	Brassica napus	cis-acting regulatory element involved in light responsiveness	light response	3	1	10
AFB6	G-box	TACGTG	927	6	-	Arabidopsis thaliana	cis-acting regulatory element involved in light responsiveness	light response	3	0.5	10
AFB6	G-box	CACGTT	977	6	-	Pisum sativum	cis-acting regulatory element involved in light responsiveness	light response	3	0.5	10
AFB6	CGTCA-motif	CGTCA	388	5	-	Hordeum vulgare	cis-acting regulatory element involved in the MeJA-responsiveness	MeJA response	1	0.5	2
AFB6	TGACG-motif	TGACG	388	5	+	Hordeum vulgare	cis-acting regulatory element involved in the MeJA-responsiveness	MeJA response	1	1	2
AFB6	TC-rich repeats	ATTCTCTAAC	292	9	-	Nicotiana tabacum	cis-acting element involved in defense and stress responsiveness	stress response	1	0.5	1
TIR1	ABRE	ACGTG	283	5	-	Arabidopsis thaliana	cis-acting element involved in the abscisic acid responsiveness	abscisic acid response	2	0.5	2
TIR1	ABRE	ACGTG	754	5	-	Arabidopsis thaliana	cis-acting element involved in the abscisic acid responsiveness	abscisic acid response	2	0.5	2
TIR1	TGA-element	AACGAC	1991	6	+	Brassica oleracea	auxin-responsive element	auxin response	1	1	1
TIR1	AT1-motif	AATTATTTTTTATT	1088	13	-	Solanum tuberosum	part of a light responsive module	light response	1	0.5	19
TIR1	chs-CMA1a	TTACTTAA	1366	8	+	Daucus carota	part of a light responsive element	light response	1	1	19
TIR1	GATA-motif	AAGGATAAGG	1707	9	+	Solanum tuberosum	part of a light responsive element	light response	1	1	19
TIR1	LAMP-element	CTTTATCA	671	8	-	Pisum sativum	part of a light responsive element	light response	1	0.5	19
TIR1	ACE	CTAACGTATT	223	9	-	Petroselinum crispum	cis-acting element involved in light responsiveness	light response	2	0.5	19
TIR1	ACE	GACACGTATG	752	9	+	Petroselinum crispum	cis-acting element involved in light responsiveness	light response	2	1	19
TIR1	GT1-motif	GGTTAA	1767	6	-	Arabidopsis thaliana	light responsive element	light response	2	0.5	19
TIR1	GT1-motif	GGTTAAT	1775	7	+	Avena sativa	light responsive element	light response	2	1	19
TIR1	I-box	gGATAAGGTG	1709	9	+	Zea mays	part of a light responsive element	light response	2	1	19
TIR1	I-box	AGATAAGG	1820	8	-	Triticum aestivum	part of a light responsive element	light response	2	0.5	19
TIR1	G-box	CACGTT	283	6	+	Pisum sativum	cis-acting regulatory element involved in light responsiveness	light response	3	1	19
TIR1	G-box	TACGTG	754	6	-	Arabidopsis thaliana	cis-acting regulatory element involved in light responsiveness	light response	3	0.5	19
TIR1	G-box	CACGAC	1966	6	-	Zea mays	cis-acting regulatory element involved in light responsiveness	light response	3	0.5	19
TIR1	Box 4	ATTAAT	543	6	+	Petroselinum crispum	part of a conserved DNA module involved in light responsiveness	light response	6	1	19
TIR1	Box 4	ATTAAT	1059	6	-	Petroselinum crispum	part of a conserved DNA module involved in light responsiveness	light response	6	0.5	19
TIR1	Box 4	ATTAAT	1068	6	-	Petroselinum crispum	part of a conserved DNA module involved in light responsiveness	light response	6	0.5	19
TIR1	Box 4	ATTAAT	1108	6	-	Petroselinum crispum	part of a conserved DNA module involved in light responsiveness	light response	6	0.5	19
TIR1	Box 4	ATTAAT	1117	6	-	Petroselinum crispum	part of a conserved DNA module involved in light responsiveness	light response	6	0.5	19
TIR1	Box 4	ATTAAT	1215	6	-	Petroselinum crispum	part of a conserved DNA module involved in light responsiveness	light response	6	0.5	19
TIR1	CGTCA-motif	CGTCA	275	5	+	Hordeum vulgare	cis-acting regulatory element involved in the MeJA-responsiveness	MeJA response	1	1	2
TIR1	TGACG-motif	TGACG	275	5	-	Hordeum vulgare	cis-acting regulatory element involved in the MeJA-responsiveness	MeJA response	1	0.5	2
